# Supplementary material for: Celiac Disease Is a Risk Factor for Mature T and NK Cell Lymphoma: A Mendelian Randomization Study
Source: Int J Mol Sci. 2023 Apr 13;24(8):7216. doi: 10.3390/ijms24087216 (PMC10139431; doi:10.3390/ijms24087216)
Supplement: Supplementary file 1 [file ijms-24-07216-s001.zip]

Archive with 6 entries (6 files):
- MR_CeD_Sup_Tables.xlsx
- Sup_Figure_S1.pdf
- Sup_Figure_S2.pdf
- Sup_Figure_S3.pdf
- Sup_Figure_S4.pdf
- Sup_Figure_S5.pdf
