# Supplementary material for: Celiac Disease Is a Risk Factor for Mature T and NK Cell Lymphoma: A Mendelian Randomization Study
Source: Int J Mol Sci. 2023 Apr 13;24(8):7216. doi: 10.3390/ijms24087216 (PMC10139431; doi:10.3390/ijms24087216)
Supplement: Supplementary file 1 [file ijms-24-07216-s001.zip › MR_CeD_Sup_Tables.xlsx]

## Sheet: Supplementary Table S1
Supplementary Table S1. GWAS details of the 8 traits included as outcomes in the MR analysis.
Trait	Trait ID	Cases	Controls	SNPs
Diffuse large B-cell lymphoma	finn-b-C3_DLBCL	209	218583	16380466
Follicular lymphoma	finn-b-CD2_FOLLICULAR_LYMPHOMA	522	218270	16380466
Hodgkin lymphoma	finn-b-CD2_HODGKIN_LYMPHOMA	369	218423	16380466
Non-follicular lymphoma	finn-b-CD2_NONFOLLICULAR_LYMPHOMA	1283	217509	16380466
Other and unspecified types of non-Hodgkin lymphoma	finn-b-CD2_NONHODGKIN_NAS	533	218259	16380466
Mature T/NK-cell lymphomas	finn-b-CD2_TNK_LYMPHOMA	150	218642	16380466
Cancer code self-reported: small intestine/small bowel cancer	ukb-a-56	156	337003	10894596
Lymphomas	ukb-d-C_LYMPHOMA	1752	359442	10226672

## Sheet: Supplementary Table S2
Supplementary Table S2. Statistical power estimates for the MR study.
	OR
	1.1	1.2	1.3	1.4	1.5	1.6	1.7
Statistical Power	0.18	0.53	0.85	0.97	1	1	1
Sample size = 15,283; Type I error rate = 0.05; Proportion of cases in the study = 0.3; Proportion of variance explained for the association between the SNP and the exposure variable (R2xz) = 0.036

## Sheet: Supplementary Table S3
Supplementary Table S3. Genetic associations of the IVs with different traits.
snp	trait	efo	study	pmid	ancestry	year	dataset
rs1018326	Monocyte percentage of white cells	EFO_0004586	Astle W	27863252	European	2016	Astle-W_Blood-Cell-Traits_EUR_2016
rs1018326	Ankylosing spondylitis	EFO_0003898	Reveille JD	20062062	European	2010	GRASP
rs1018326	Celiac disease	EFO_0001060	Dubois PC	20190752	European	2010	GRASP
rs1018326	Celiac disease	EFO_0001060	Trynka	22057235	Mixed	2011	GRASP
rs1018326	Lymphocyte count	EFO_0004587	Reiner AP	21738479	Mixed	2011	GRASP
rs1018326	Ankylosing spondylitis	EFO_0003898	Reveille JD	20062062	European	2010	NHGRI-EBI_GWAS_Catalog
rs1018326	Self-reported malabsorption or coeliac disease	EFO_0001060	Neale B	UKBB	European	2017	Neale-B_UKBB_EUR_2017
rs1018326	Spondylitis ankylosing	EFO_0003898	Reveille JD	20062062	European	2010	dbGaP
rs11221335	Lymphocyte count	EFO_0004586	Astle W	27863252	European	2016	Astle-W_Blood-Cell-Traits_EUR_2016
rs11221335	Lymphocyte percentage of white cells	EFO_0004586	Astle W	27863252	European	2016	Astle-W_Blood-Cell-Traits_EUR_2016
rs11221335	Celiac disease	EFO_0001060	Dubois PC	20190752	European	2010	GRASP
rs11221335	Self-reported psoriasis	EFO_0000676	Neale B	UKBB	European	2017	Neale-B_UKBB_EUR_2017
rs13003464	Immature fraction of reticulocytes	EFO_0004586	Astle W	27863252	European	2016	Astle-W_Blood-Cell-Traits_EUR_2016
rs13003464	AHSA2 expression	-	Dubois PC	20190752	European	2010	GRASP
rs13003464	Celiac disease	EFO_0001060	Dubois PC	20190752	European	2010	GRASP
rs13003464	Celiac disease	EFO_0001060	Ferreira MA	21150878	European	2010	GRASP
rs13003464	Celiac disease	EFO_0001060	Zhernakova A	21383967	European	2011	GRASP
rs13003464	Celiac disease	EFO_0001060	Trynka	22057235	Mixed	2011	GRASP
rs13003464	Celiac disease	EFO_0001060	Eyre	23143596	European	2012	GRASP
rs13003464	Crohns disease	NCIT_C2965	Barrett JC	18587394	European	2008	GRASP
rs13003464	Crohns disease	NCIT_C2965	Kenny EE	22412388	European	2012	GRASP
rs13003464	Irritible bowel syndrome	EFO_0000555	Barrett JC	18587394	European	2008	GRASP
rs13003464	Selective immunoglobulin A deficiency IgAD	EFO_1001929	Ferreira RC	20694011	European	2010	GRASP
rs13003464	Ulcerative colitis	EFO_0000729	McGovern DP	20228799	European	2010	GRASP
rs13003464	Crohns disease	EFO_0000384	IBDGC	23128233	European	2012	IBDGC_Chrons-Disease_EUR_2012
rs13003464	Crohns disease	EFO_0000384	IBDGC	26192919	European	2015	IBDGC_Chrons-Disease_EUR_2015
rs13003464	Inflammatory bowel disease	EFO_0003767	IBDGC	26192919	European	2015	IBDGC_IBD_EUR_2015
rs13003464	Ulcerative colitis	EFO_0000729	IBDGC	23128233	European	2012	IBDGC_Ulcerative-Colitis_EUR_2012
rs13003464	Ulcerative colitis	EFO_0000729	IBDGC	26192919	European	2015	IBDGC_Ulcerative-Colitis_EUR_2015
rs13003464	Celiac disease	EFO_0001060	Dubois PC	20190752	European	2010	NHGRI-EBI_GWAS_Catalog
rs13003464	Crohns disease	EFO_0000384	Kenny EE	22412388	European	2012	NHGRI-EBI_GWAS_Catalog
rs13003464	Ulcerative colitis	EFO_0000729	McGovern DP	20228799	European	2010	NHGRI-EBI_GWAS_Catalog
rs13003464	Hayfever, allergic rhinitis or eczema	EFO_0003956;EFO_0005854;EFO_0000274	Neale B	UKBB	European	2017	Neale-B_UKBB_EUR_2017
rs13003464	No blood clot, bronchitis, emphysema, asthma, rhinitis, eczema or allergy diagnosed by doctor	-	Neale B	UKBB	European	2017	Neale-B_UKBB_EUR_2017
rs13003464	Celiac disease	EFO_0001060	Dubois PC	20190752	European	2010	dbGaP
rs13003464	Colitis ulcerative	EFO_0000729	McGovern DP	20228799	European	2010	dbGaP
rs13003464	Crohn disease	EFO_0000384	Kenny EE	22412388	European	2012	dbGaP
rs13098911	Eosinophil percentage of granulocytes	EFO_0004586	Astle W	27863252	European	2016	Astle-W_Blood-Cell-Traits_EUR_2016
rs13098911	Granulocyte percentage of myeloid white cells	EFO_0004586	Astle W	27863252	European	2016	Astle-W_Blood-Cell-Traits_EUR_2016
rs13098911	Monocyte count	EFO_0004586	Astle W	27863252	European	2016	Astle-W_Blood-Cell-Traits_EUR_2016
rs13098911	Monocyte percentage of white cells	EFO_0004586	Astle W	27863252	European	2016	Astle-W_Blood-Cell-Traits_EUR_2016
rs13098911	CCR3 expression	-	Dubois PC	20190752	European	2010	GRASP
rs13098911	CXCR6 expression	-	Dubois PC	20190752	European	2010	GRASP
rs13098911	Celiac disease	EFO_0001060	Dubois PC	20190752	European	2010	GRASP
rs13098911	Celiac disease	EFO_0001060	Ferreira MA	21150878	European	2010	GRASP
rs13098911	Celiac disease	EFO_0001060	Zhernakova A	21383967	European	2011	GRASP
rs13098911	Selective immunoglobulin A deficiency IgAD	EFO_1001929	Ferreira RC	20694011	European	2010	GRASP
rs13098911	Celiac disease	EFO_0001060	Dubois PC	20190752	European	2010	NHGRI-EBI_GWAS_Catalog
rs13098911	Mouth or teeth dental problems: mouth ulcers	-	Neale B	UKBB	European	2017	Neale-B_UKBB_EUR_2017
rs13098911	Self-reported malabsorption or coeliac disease	EFO_0001060	Neale B	UKBB	European	2017	Neale-B_UKBB_EUR_2017
rs13098911	Celiac disease	EFO_0001060	Dubois PC	20190752	European	2010	dbGaP
rs13151961	Allergic disease	EFO_0003785	Ferreira M	29083406	European	2017	Ferreira-M_Allergic-Disease_EUR_2017
rs13151961	Celiac disease	EFO_0001060	van Heel DA	17558408	European	2007	GRASP
rs13151961	Celiac disease	EFO_0001060	Hunt KA	18311140	European	2008	GRASP
rs13151961	Celiac disease	EFO_0001060	Dubois PC	20190752	European	2010	GRASP
rs13151961	Celiac disease	EFO_0001060	Ferreira MA	21150878	European	2010	GRASP
rs13151961	Celiac disease	EFO_0001060	Zhernakova A	21383967	European	2011	GRASP
rs13151961	Rheumatoid arthritis and celiac disease	EFO_0001060;EFO_0000685	Zhernakova A	21383967	European	2011	GRASP
rs13151961	Selective immunoglobulin A deficiency IgAD	EFO_1001929	Ferreira RC	20694011	European	2010	GRASP
rs13151961	Inflammatory bowel disease	EFO_0003767	IBDGC	26192919	European	2015	IBDGC_IBD_EUR_2015
rs13151961	Ulcerative colitis	EFO_0000729	IBDGC	26192919	European	2015	IBDGC_Ulcerative-Colitis_EUR_2015
rs13151961	Primary sclerosing cholangitis	EFO_0004268	Ji S	27992413	European	2017	Ji-S_PSC_EUR_2017
rs13151961	Celiac disease	EFO_0001060	Dubois PC	20190752	European	2010	NHGRI-EBI_GWAS_Catalog
rs13151961	Celiac disease	EFO_0001060	Garner C	24999842	European	2014	NHGRI-EBI_GWAS_Catalog
rs13151961	Hayfever, allergic rhinitis or eczema	EFO_0003956;EFO_0005854;EFO_0000274	Neale B	UKBB	European	2017	Neale-B_UKBB_EUR_2017
rs13151961	Intestinal malabsorption	EFO_0009554	Neale B	UKBB	European	2017	Neale-B_UKBB_EUR_2017
rs13151961	Self-reported malabsorption or coeliac disease	EFO_0001060	Neale B	UKBB	European	2017	Neale-B_UKBB_EUR_2017
rs13151961	T:%NKT; NKT	OBA_VT1000783	Roederer M	25772697	European	2015	Roederer-M_Immune-System_EUR_2015
rs13151961	Celiac disease	EFO_0001060	Dubois PC	20190752	European	2010	dbGaP
rs1738074	Granulocyte count	EFO_0004586	Astle W	27863252	European	2016	Astle-W_Blood-Cell-Traits_EUR_2016
rs1738074	Myeloid white cell count	EFO_0004586	Astle W	27863252	European	2016	Astle-W_Blood-Cell-Traits_EUR_2016
rs1738074	Neutrophil count	EFO_0004586	Astle W	27863252	European	2016	Astle-W_Blood-Cell-Traits_EUR_2016
rs1738074	Sum basophil neutrophil counts	EFO_0004586	Astle W	27863252	European	2016	Astle-W_Blood-Cell-Traits_EUR_2016
rs1738074	Sum neutrophil eosinophil counts	EFO_0004586	Astle W	27863252	European	2016	Astle-W_Blood-Cell-Traits_EUR_2016
rs1738074	White blood cell count	EFO_0004586	Astle W	27863252	European	2016	Astle-W_Blood-Cell-Traits_EUR_2016
rs1738074	Allergic disease	EFO_0003785	Ferreira M	29083406	European	2017	Ferreira-M_Allergic-Disease_EUR_2017
rs1738074	Celiac disease	EFO_0001060	Hunt KA	18311140	European	2008	GRASP
rs1738074	Celiac disease	EFO_0001060	Dubois PC	20190752	European	2010	GRASP
rs1738074	Celiac disease	EFO_0001060	Ferreira MA	21150878	European	2010	GRASP
rs1738074	Celiac disease	EFO_0001060	Zhernakova A	21383967	European	2011	GRASP
rs1738074	Celiac disease and Crohns disease	NCIT_C2965	Festen EA	21298027	European	2011	GRASP
rs1738074	Multiple sclerosis	EFO_0003885	Sawcer S	21833088	European	2011	GRASP
rs1738074	Multiple sclerosis	EFO_0003885	Patsopoulos NA	22190364	European	2011	GRASP
rs1738074	Rheumatoid arthritis and celiac disease	EFO_0001060;EFO_0000685	Zhernakova A	21383967	European	2011	GRASP
rs1738074	Selective immunoglobulin A deficiency IgAD	EFO_1001929	Ferreira RC	20694011	European	2010	GRASP
rs1738074	Crohns disease	EFO_0000384	IBDGC	26192919	European	2015	IBDGC_Chrons-Disease_EUR_2015
rs1738074	Celiac disease	EFO_0001060	Hunt KA	18311140	European	2008	NHGRI-EBI_GWAS_Catalog
rs1738074	Celiac disease	EFO_0001060	Dubois PC	20190752	European	2010	NHGRI-EBI_GWAS_Catalog
rs1738074	Multiple sclerosis	EFO_0003885	Sawcer S	21833088	European	2011	NHGRI-EBI_GWAS_Catalog
rs1738074	Multiple sclerosis	EFO_0003885	Patsopoulos NA	22190364	European	2011	NHGRI-EBI_GWAS_Catalog
rs1738074	Rheumatoid arthritis	EFO_0000685	Okada Y	24390342	Mixed	2014	Okada-Y_RA_Mixed_2014
rs1738074	Celiac disease	EFO_0001060	Hunt KA	18311140	European	2008	dbGaP
rs1738074	Celiac disease	EFO_0001060	Dubois PC	20190752	European	2010	dbGaP
rs1738074	Multiple sclerosis	EFO_0003885	Patsopoulos NA	22190364	European	2011	dbGaP
rs17810546	Behcets disease	NCIT_C34416	Kirino Y	23291587	Mixed	2013	GRASP
rs17810546	Celiac disease	EFO_0001060	Hunt KA	18311140	European	2008	GRASP
rs17810546	Celiac disease	EFO_0001060	Dubois PC	20190752	European	2010	GRASP
rs17810546	Celiac disease	EFO_0001060	Ferreira MA	21150878	European	2010	GRASP
rs17810546	Celiac disease	EFO_0001060	Zhernakova A	21383967	European	2011	GRASP
rs17810546	Primary biliary cirrhosis	EFO_1001486	Hirschfield GM	19458352	European	2009	GRASP
rs17810546	Selective immunoglobulin A deficiency IgAD	EFO_1001929	Ferreira RC	20694011	European	2010	GRASP
rs17810546	Behcets disease	EFO_0003780	Kirino Y	23291587	Mixed	2013	NHGRI-EBI_GWAS_Catalog
rs17810546	Behcets disease	EFO_0003780	Kappen JH	25799145	Mixed	2015	NHGRI-EBI_GWAS_Catalog
rs17810546	Celiac disease	EFO_0001060	Hunt KA	18311140	European	2008	NHGRI-EBI_GWAS_Catalog
rs17810546	Celiac disease	EFO_0001060	Dubois PC	20190752	European	2010	NHGRI-EBI_GWAS_Catalog
rs17810546	Mouth or teeth dental problems: mouth ulcers	-	Neale B	UKBB	European	2017	Neale-B_UKBB_EUR_2017
rs17810546	Mouth or teeth dental problems: none of the above	-	Neale B	UKBB	European	2017	Neale-B_UKBB_EUR_2017
rs17810546	Self-reported malabsorption or coeliac disease	EFO_0001060	Neale B	UKBB	European	2017	Neale-B_UKBB_EUR_2017
rs17810546	Celiac disease	EFO_0001060	Hunt KA	18311140	European	2008	dbGaP
rs17810546	Celiac disease	EFO_0001060	Dubois PC	20190752	European	2010	dbGaP
rs2327832	Lymphocyte percentage of white cells	EFO_0004586	Astle W	27863252	European	2016	Astle-W_Blood-Cell-Traits_EUR_2016
rs2327832	Neutrophil percentage of white cells	EFO_0004586	Astle W	27863252	European	2016	Astle-W_Blood-Cell-Traits_EUR_2016
rs2327832	Celiac disease	EFO_0001060	Dubois PC	20190752	European	2010	GRASP
rs2327832	Celiac disease	EFO_0001060	Ferreira MA	21150878	European	2010	GRASP
rs2327832	Celiac disease	EFO_0001060	Zhernakova A	21383967	European	2011	GRASP
rs2327832	Rheumatoid arthritis	EFO_0000685	Gregersen PK	19503088	European	2009	GRASP
rs2327832	Rheumatoid arthritis	EFO_0000685	Stahl E	20453842	European	2010	GRASP
rs2327832	Rheumatoid arthritis	EFO_0000685	Zhernakova A	21383967	European	2011	GRASP
rs2327832	Rheumatoid arthritis and celiac disease	EFO_0001060;EFO_0000685	Zhernakova A	21383967	European	2011	GRASP
rs2327832	Rheumatoid arthritis combined control dataset	NCIT_C2884;HP_0001370	WTCCC	17554300	European	2007	GRASP
rs2327832	Selective immunoglobulin A deficiency IgAD	EFO_1001929	Ferreira RC	20694011	European	2010	GRASP
rs2327832	Inflammatory bowel disease	EFO_0003767	IBDGC	26192919	European	2015	IBDGC_IBD_EUR_2015
rs2327832	Ulcerative colitis	EFO_0000729	IBDGC	23128233	European	2012	IBDGC_Ulcerative-Colitis_EUR_2012
rs2327832	Ulcerative colitis	EFO_0000729	IBDGC	26192919	European	2015	IBDGC_Ulcerative-Colitis_EUR_2015
rs2327832	Celiac disease	EFO_0001060	Dubois PC	20190752	European	2010	NHGRI-EBI_GWAS_Catalog
rs2327832	Mouth or teeth dental problems: mouth ulcers	-	Neale B	UKBB	European	2017	Neale-B_UKBB_EUR_2017
rs2327832	Self-reported malabsorption or coeliac disease	EFO_0001060	Neale B	UKBB	European	2017	Neale-B_UKBB_EUR_2017
rs2327832	Rheumatoid arthritis	EFO_0000685	Okada Y	24390342	European	2014	Okada-Y_RA_EUR_2014
rs2327832	Rheumatoid arthritis	EFO_0000685	Okada Y	24390342	Mixed	2014	Okada-Y_RA_Mixed_2014
rs2327832	Rheumatoid arthritis	EFO_0000685	Stahl E	20453842	European	2010	Stahl-E_RA_EUR_2010
rs2327832	Celiac disease	EFO_0001060	Dubois PC	20190752	European	2010	dbGaP
rs2816316	Celiac disease	EFO_0001060	Hunt KA	18311140	European	2008	GRASP
rs2816316	Celiac disease	EFO_0001060	Dubois PC	20190752	European	2010	GRASP
rs2816316	Celiac disease	EFO_0001060	Ferreira MA	21150878	European	2010	GRASP
rs2816316	Celiac disease	EFO_0001060	Zhernakova A	21383967	European	2011	GRASP
rs2816316	Selective immunoglobulin A deficiency IgAD	EFO_1001929	Ferreira RC	20694011	European	2010	GRASP
rs2816316	Celiac disease	EFO_0001060	Hunt KA	18311140	European	2008	NHGRI-EBI_GWAS_Catalog
rs2816316	Celiac disease	EFO_0001060	Dubois PC	20190752	European	2010	NHGRI-EBI_GWAS_Catalog
rs2816316	Self-reported malabsorption or coeliac disease	EFO_0001060	Neale B	UKBB	European	2017	Neale-B_UKBB_EUR_2017
rs2816316	Celiac disease	EFO_0001060	Hunt KA	18311140	European	2008	dbGaP
rs2816316	Celiac disease	EFO_0001060	Dubois PC	20190752	European	2010	dbGaP
rs653178	Basophil count	EFO_0004586	Astle W	27863252	European	2016	Astle-W_Blood-Cell-Traits_EUR_2016
rs653178	Eosinophil count	EFO_0004586	Astle W	27863252	European	2016	Astle-W_Blood-Cell-Traits_EUR_2016
rs653178	Eosinophil percentage of granulocytes	EFO_0004586	Astle W	27863252	European	2016	Astle-W_Blood-Cell-Traits_EUR_2016
rs653178	Eosinophil percentage of white cells	EFO_0004586	Astle W	27863252	European	2016	Astle-W_Blood-Cell-Traits_EUR_2016
rs653178	Granulocyte count	EFO_0004586	Astle W	27863252	European	2016	Astle-W_Blood-Cell-Traits_EUR_2016
rs653178	Hematocrit	EFO_0004586	Astle W	27863252	European	2016	Astle-W_Blood-Cell-Traits_EUR_2016
rs653178	Hemoglobin concentration	EFO_0004586	Astle W	27863252	European	2016	Astle-W_Blood-Cell-Traits_EUR_2016
rs653178	High light scatter percentage of red cells	EFO_0004586	Astle W	27863252	European	2016	Astle-W_Blood-Cell-Traits_EUR_2016
rs653178	High light scatter reticulocyte count	EFO_0004586	Astle W	27863252	European	2016	Astle-W_Blood-Cell-Traits_EUR_2016
rs653178	Immature fraction of reticulocytes	EFO_0004586	Astle W	27863252	European	2016	Astle-W_Blood-Cell-Traits_EUR_2016
rs653178	Lymphocyte count	EFO_0004586	Astle W	27863252	European	2016	Astle-W_Blood-Cell-Traits_EUR_2016
rs653178	Lymphocyte percentage of white cells	EFO_0004586	Astle W	27863252	European	2016	Astle-W_Blood-Cell-Traits_EUR_2016
rs653178	Monocyte count	EFO_0004586	Astle W	27863252	European	2016	Astle-W_Blood-Cell-Traits_EUR_2016
rs653178	Myeloid white cell count	EFO_0004586	Astle W	27863252	European	2016	Astle-W_Blood-Cell-Traits_EUR_2016
rs653178	Neutrophil count	EFO_0004586	Astle W	27863252	European	2016	Astle-W_Blood-Cell-Traits_EUR_2016
rs653178	Neutrophil percentage of granulocytes	EFO_0004586	Astle W	27863252	European	2016	Astle-W_Blood-Cell-Traits_EUR_2016
rs653178	Neutrophil percentage of white cells	EFO_0004586	Astle W	27863252	European	2016	Astle-W_Blood-Cell-Traits_EUR_2016
rs653178	Platelet count	EFO_0004586	Astle W	27863252	European	2016	Astle-W_Blood-Cell-Traits_EUR_2016
rs653178	Platelet distribution width	EFO_0004586	Astle W	27863252	European	2016	Astle-W_Blood-Cell-Traits_EUR_2016
rs653178	Plateletcrit	EFO_0004586	Astle W	27863252	European	2016	Astle-W_Blood-Cell-Traits_EUR_2016
rs653178	Red blood cell count	EFO_0004586	Astle W	27863252	European	2016	Astle-W_Blood-Cell-Traits_EUR_2016
rs653178	Reticulocyte count	EFO_0004586	Astle W	27863252	European	2016	Astle-W_Blood-Cell-Traits_EUR_2016
rs653178	Reticulocyte fraction of red cells	EFO_0004586	Astle W	27863252	European	2016	Astle-W_Blood-Cell-Traits_EUR_2016
rs653178	Sum basophil neutrophil counts	EFO_0004586	Astle W	27863252	European	2016	Astle-W_Blood-Cell-Traits_EUR_2016
rs653178	Sum eosinophil basophil counts	EFO_0004586	Astle W	27863252	European	2016	Astle-W_Blood-Cell-Traits_EUR_2016
rs653178	Sum neutrophil eosinophil counts	EFO_0004586	Astle W	27863252	European	2016	Astle-W_Blood-Cell-Traits_EUR_2016
rs653178	White blood cell count	EFO_0004586	Astle W	27863252	European	2016	Astle-W_Blood-Cell-Traits_EUR_2016
rs653178	Diastolic blood pressure	EFO_0006336	BPExome	27618447	Mixed	2016	BPExome_DBP_Mixed_2016
rs653178	Hypertension	EFO_0000537	BPExome	27618447	Mixed	2016	BPExome_Hypertension_Mixed_2016
rs653178	Systolic blood pressure	EFO_0006335	BPExome	27618447	Mixed	2016	BPExome_SBP_Mixed_2016
rs653178	Coronary artery disease	EFO_0000378;EFO_0001645	CARDIoGRAM	21378990	European	2011	CARDIoGRAM_CHD_EUR_2011
rs653178	Coronary artery disease	EFO_0000378;EFO_0001645	CARDIoGRAMplusC4D	23202125	Mixed	2013	CARDIoGRAMplusC4D_CHD_Mixed_2013
rs653178	Coronary artery disease	EFO_0000378;EFO_0001645	CARDIoGRAMplusC4D	26343387	Mixed	2015	CARDIoGRAMplusC4D_CHD_Mixed_2015
rs653178	Myocardial infarction	EFO_0000612	CARDIoGRAMplusC4D	26343387	Mixed	2015	CARDIoGRAMplusC4D_MI_Mixed_2015
rs653178	log eGFR cystatin C	EFO_0005208	CKDGen	20383146	European	2010	CKDGen_eGFRcys_EUR_2010
rs653178	log eGFR cystatin C	EFO_0005208	CKDGen	26831199	European	2016	CKDGen_eGFRcys_EUR_2016
rs653178	Maternal effects on offspring birthweight	EFO_0004344	EGGC	29309628	European	2018	EGGC_MBW_EUR_2018
rs653178	Allergic disease	EFO_0003785	Ferreira M	29083406	European	2017	Ferreira-M_Allergic-Disease_EUR_2017
rs653178	Body mass index adjusted for smoking	EFO_0004340	GIANT	28443625	Mixed	2017	GIANT_BMI-adjusted-Smoking_Mixed_2017
rs653178	Body mass index	EFO_0004340	GIANT	29273807	European	2018	GIANT_BMI_EUR_2018
rs653178	Body mass index	EFO_0004340	GIANT	25673413	Mixed	2015	GIANT_BMI_Mixed_2015
rs653178	Body mass index	EFO_0004340	GIANT	29273807	Mixed	2018	GIANT_BMI_Mixed_2018
rs653178	Hip circumference	EFO_0005093	GIANT	25673412	European	2015	GIANT_Hip_EUR_2015
rs653178	High density lipoprotein	EFO_0004612	GLGC	24097068	European	2013	GLGC_HDL_EUR_2013
rs653178	High density lipoprotein	EFO_0004612	GLGC	20686565	Mixed	2010	GLGC_HDL_Mixed_2010
rs653178	Low density lipoprotein	EFO_0004611	GLGC	24097068	European	2013	GLGC_LDL_EUR_2013
rs653178	Low density lipoprotein	EFO_0004611	GLGC	20686565	Mixed	2010	GLGC_LDL_Mixed_2010
rs653178	Total cholesterol	EFO_0004574	GLGC	24097068	European	2013	GLGC_TC_EUR_2013
rs653178	Total cholesterol	EFO_0004574	GLGC	20686565	Mixed	2010	GLGC_TC_Mixed_2010
rs653178	Blood eosinophil count	EFO_0004842	Gudbjartsson DF	19198610	Mixed	2009	GRASP
rs653178	Celiac disease	EFO_0001060	Hunt KA	18311140	European	2008	GRASP
rs653178	Celiac disease	EFO_0001060	Dubois PC	20190752	European	2010	GRASP
rs653178	Celiac disease	EFO_0001060	Ferreira MA	21150878	European	2010	GRASP
rs653178	Celiac disease	EFO_0001060	Zhernakova A	21383967	European	2011	GRASP
rs653178	Coronary artery disease	EFO_0000378	Soranzo N	19820697	European	2009	GRASP
rs653178	Coronary artery disease	EFO_0000378	CARDIoGRAMplusC4D	23202125	Mixed	2013	GRASP
rs653178	Cystatin C in serum	NCIT_C88224;CMO_0002779	CKDGen	20383146	European	2010	GRASP
rs653178	Diastolic blood pressure	EFO_0006336	Levy D	19430479	European	2009	GRASP
rs653178	Diastolic blood pressure	EFO_0006336	Newton Cheh C	19430483	Mixed	2009	GRASP
rs653178	Diastolic blood pressure	EFO_0006336	Fox	21378095	African	2011	GRASP
rs653178	Diastolic blood pressure	EFO_0006336	ICBP	21909115	European	2011	GRASP
rs653178	Diastolic blood pressure	EFO_0006336	GUGC	23263486	European	2012	GRASP
rs653178	Diastolic blood pressure male	EFO_0006336	Newton Cheh C	19430483	Mixed	2009	GRASP
rs653178	HDL cholesterol	NCIT_C61041;NCIT_C105587	GLGC	20686565	Mixed	2010	GRASP
rs653178	Hematocrit Hct	EFO_0004348	Ganesh SK	19862010	European	2009	GRASP
rs653178	Hematocrit Hct	EFO_0004348	van der Harst P	23222517	Mixed	2012	GRASP
rs653178	Hemoglobin Hb	HP_0011902	Ganesh SK	19862010	European	2009	GRASP
rs653178	Hemoglobin Hb	HP_0011902	van der Harst P	23222517	Mixed	2012	GRASP
rs653178	Hypertension	EFO_0000537	Newton Cheh C	19430483	Mixed	2009	GRASP
rs653178	Hypertension	EFO_0000537	Lettre G	21347282	African	2011	GRASP
rs653178	Hypothyroidism	EFO_0004705	Eriksson N	22493691	European	2012	GRASP
rs653178	LDL cholesterol	EFO_0004195	GLGC	20686565	Mixed	2010	GRASP
rs653178	Mean arterial pressure	EFO_0006340	Wain LV	21909110	European	2011	GRASP
rs653178	Myocardial infarction	EFO_0000612	Gudbjartsson DF	19198610	Mixed	2009	GRASP
rs653178	Myocardial infarction	EFO_0000612	Soranzo N	19820697	European	2009	GRASP
rs653178	Myocardial infarction	EFO_0000612	GUGC	23263486	European	2012	GRASP
rs653178	Plasma Beta 2 microglobulin levels	NCIT_C62657;NCIT_C81980	Tin A	23417110	European	2013	GRASP
rs653178	Platelet count PLT	EFO_0004309	Soranzo N	19820697	European	2009	GRASP
rs653178	Primary biliary cirrhosis antimitochondrial antibody positive only	EFO_1001486	Liu X	20639880	European	2010	GRASP
rs653178	Red blood cell count RBC	EFO_0004305	van der Harst P	23222517	Mixed	2012	GRASP
rs653178	Rheumatoid arthritis and celiac disease	EFO_0001060;EFO_0000685	Zhernakova A	21383967	European	2011	GRASP
rs653178	SH2B3 ATXN2 gene expression in blood	NCIT_C124926;NCIT_C102802	Zhernakova A	21383967	European	2011	GRASP
rs653178	SH2B3 expression	-	Dubois PC	20190752	European	2010	GRASP
rs653178	Selective immunoglobulin A deficiency IgAD	EFO_1001929	Ferreira RC	20694011	European	2010	GRASP
rs653178	Serum cystatin c estimated glomerular filtration rate eGFR	NCIT_C110935;NCIT_C98736	CKDGen	20383146	European	2010	GRASP
rs653178	Serum cystatin c estimated glomerular filtration rate eGFR	NCIT_C110935;NCIT_C98736	Pattaro C	22479191	European	2012	GRASP
rs653178	Serum urate	NCIT_C64814	GUGC	23263486	European	2012	GRASP
rs653178	Soluble intercellular adhesion molecule 1 ICAM 1	EFO_0004520	Pare G	21533024	European	2011	GRASP
rs653178	Systolic blood pressure	EFO_0006335	Levy D	19430479	European	2009	GRASP
rs653178	Systolic blood pressure	EFO_0006335	ICBP	21909115	European	2011	GRASP
rs653178	Systolic blood pressure	EFO_0006335	GUGC	23263486	European	2012	GRASP
rs653178	Systolic blood pressure and diastolic blood pressure	EFO_0006335	Ganesh SK	19862010	European	2009	GRASP
rs653178	Tetrology of fallot	HP_0001636	Cordell HJ	23297363	European	2013	GRASP
rs653178	Total cholesterol	NCIT_C61032;NCIT_C105586	GLGC	20686565	Mixed	2010	GRASP
rs653178	Serum urate	EFO_0004531	GUGC	23263486	European	2012	GUGC_Urate_EUR_2012
rs653178	Coronary artery disease	EFO_0000378;EFO_0001645	Howson JMM	28530674	European	2017	Howson-JMM_CHD_EUR_2017
rs653178	Coronary artery disease	EFO_0000378;EFO_0001645	Howson JMM	28530674	Mixed	2017	Howson-JMM_CHD_EUR_2017
rs653178	Diastolic blood pressure	EFO_0006336	ICBP	21909115	European	2011	ICBP_DBP_EUR_2011
rs653178	Systolic blood pressure	EFO_0006335	ICBP	21909115	European	2011	ICBP_SBP_EUR_2011
rs653178	HbA1c	EFO_0004541;EFO_0001360	MAGIC	28898252	European	2017	MAGIC_HbA1c_EUR_2017
rs653178	Alopecia areata	EFO_0004192	Betz RC	25608926	European	2015	NHGRI-EBI_GWAS_Catalog
rs653178	Blood pressure	EFO_0005763	Wain LV	21909110	European	2011	NHGRI-EBI_GWAS_Catalog
rs653178	Celiac disease	EFO_0001060	Hunt KA	18311140	European	2008	NHGRI-EBI_GWAS_Catalog
rs653178	Celiac disease	EFO_0001060	Dubois PC	20190752	European	2010	NHGRI-EBI_GWAS_Catalog
rs653178	Celiac disease or Rheumatoid arthritis	EFO_0000540	Zhernakova A	21383967	European	2011	NHGRI-EBI_GWAS_Catalog
rs653178	Chronic kidney disease	EFO_0004617;EFO_0003884	CKDGen	20383146	European	2010	NHGRI-EBI_GWAS_Catalog
rs653178	Crohns disease	EFO_0000384	IBDGC	26192919	European	2015	NHGRI-EBI_GWAS_Catalog
rs653178	Crohns disease	EFO_0000384	de Lange KM	28067908	Mixed	2017	NHGRI-EBI_GWAS_Catalog
rs653178	Diastolic blood pressure	EFO_0006336	Newton Cheh C	19430483	Mixed	2009	NHGRI-EBI_GWAS_Catalog
rs653178	Diastolic blood pressure	EFO_0006336	Kato N	26390057	Mixed	2015	NHGRI-EBI_GWAS_Catalog
rs653178	Eosinophil counts	EFO_0004842	Astle W	27863252	European	2016	NHGRI-EBI_GWAS_Catalog
rs653178	Eosinophil percentage of granulocytes	EFO_0007996	Astle W	27863252	European	2016	NHGRI-EBI_GWAS_Catalog
rs653178	Eosinophil percentage of white cells	EFO_0007991	Astle W	27863252	European	2016	NHGRI-EBI_GWAS_Catalog
rs653178	Inflammatory bowel disease	EFO_0003767	IBDGC	26192919	European	2015	NHGRI-EBI_GWAS_Catalog
rs653178	Inflammatory bowel disease	EFO_0003767	de Lange KM	28067908	Mixed	2017	NHGRI-EBI_GWAS_Catalog
rs653178	Monocyte count	EFO_0005091	Astle W	27863252	European	2016	NHGRI-EBI_GWAS_Catalog
rs653178	Myocardial infarction	EFO_0000612	CARDIoGRAMplusC4D	26343387	Mixed	2015	NHGRI-EBI_GWAS_Catalog
rs653178	Neutrophil percentage of granulocytes	EFO_0007994	Astle W	27863252	European	2016	NHGRI-EBI_GWAS_Catalog
rs653178	Peripheral artery disease	EFO_0004265	Kullo IJ	25009551	European	2014	NHGRI-EBI_GWAS_Catalog
rs653178	Sum eosinophil basophil counts	EFO_0005090;EFO_0004842	Astle W	27863252	European	2016	NHGRI-EBI_GWAS_Catalog
rs653178	Thyroid peroxidase antibody levels	EFO_0005666	Medici M	24586183	European	2014	NHGRI-EBI_GWAS_Catalog
rs653178	Thyroid peroxidase antibody positivity	EFO_0005666	Medici M	24586183	European	2014	NHGRI-EBI_GWAS_Catalog
rs653178	Tonsillectomy	EFO_0007924	Tian C	28928442	European	2017	NHGRI-EBI_GWAS_Catalog
rs653178	Urate levels	EFO_0004531	GUGC	23263486	European	2012	NHGRI-EBI_GWAS_Catalog
rs653178	Acute myocardial infarction	EFO_1000883	Neale B	UKBB	European	2017	Neale-B_UKBB_EUR_2017
rs653178	Arm fat-free mass left	-	Neale B	UKBB	European	2017	Neale-B_UKBB_EUR_2017
rs653178	Arm fat-free mass right	-	Neale B	UKBB	European	2017	Neale-B_UKBB_EUR_2017
rs653178	Arm predicted mass left	-	Neale B	UKBB	European	2017	Neale-B_UKBB_EUR_2017
rs653178	Arm predicted mass right	-	Neale B	UKBB	European	2017	Neale-B_UKBB_EUR_2017
rs653178	Basal metabolic rate	EFO_0007777	Neale B	UKBB	European	2017	Neale-B_UKBB_EUR_2017
rs653178	Birth weight	EFO_0004344	Neale B	UKBB	European	2017	Neale-B_UKBB_EUR_2017
rs653178	Birth weight of first child	EFO_0004344	Neale B	UKBB	European	2017	Neale-B_UKBB_EUR_2017
rs653178	Blood clot in the leg	-	Neale B	UKBB	European	2017	Neale-B_UKBB_EUR_2017
rs653178	Chronic ischaemic heart disease	EFO_0001645	Neale B	UKBB	European	2017	Neale-B_UKBB_EUR_2017
rs653178	Comparative height size at age 10	-	Neale B	UKBB	European	2017	Neale-B_UKBB_EUR_2017
rs653178	Diastolic blood pressure	EFO_0006336	Neale B	UKBB	European	2017	Neale-B_UKBB_EUR_2017
rs653178	Doctor diagnosed hayfever or allergic rhinitis	EFO_0005854	Neale B	UKBB	European	2017	Neale-B_UKBB_EUR_2017
rs653178	Ever smoked	EFO_0006527	Neale B	UKBB	European	2017	Neale-B_UKBB_EUR_2017
rs653178	Hayfever, allergic rhinitis or eczema	EFO_0003956;EFO_0005854;EFO_0000274	Neale B	UKBB	European	2017	Neale-B_UKBB_EUR_2017
rs653178	Height	EFO_0004339	Neale B	UKBB	European	2017	Neale-B_UKBB_EUR_2017
rs653178	Hip circumference	EFO_0005093	Neale B	UKBB	European	2017	Neale-B_UKBB_EUR_2017
rs653178	Illnesses of father: heart disease	EFO_0003777	Neale B	UKBB	European	2017	Neale-B_UKBB_EUR_2017
rs653178	Illnesses of father: none of the above, group 1	-	Neale B	UKBB	European	2017	Neale-B_UKBB_EUR_2017
rs653178	Illnesses of mother: high blood pressure	EFO_0004325	Neale B	UKBB	European	2017	Neale-B_UKBB_EUR_2017
rs653178	Illnesses of siblings: high blood pressure	EFO_0004325	Neale B	UKBB	European	2017	Neale-B_UKBB_EUR_2017
rs653178	Illnesses of siblings: none of the above, group 1	-	Neale B	UKBB	European	2017	Neale-B_UKBB_EUR_2017
rs653178	Impedance of arm left	-	Neale B	UKBB	European	2017	Neale-B_UKBB_EUR_2017
rs653178	Impedance of arm right	-	Neale B	UKBB	European	2017	Neale-B_UKBB_EUR_2017
rs653178	Impedance of leg left	-	Neale B	UKBB	European	2017	Neale-B_UKBB_EUR_2017
rs653178	Impedance of leg right	-	Neale B	UKBB	European	2017	Neale-B_UKBB_EUR_2017
rs653178	Impedance of whole body	-	Neale B	UKBB	European	2017	Neale-B_UKBB_EUR_2017
rs653178	Leg fat-free mass left	-	Neale B	UKBB	European	2017	Neale-B_UKBB_EUR_2017
rs653178	Leg fat-free mass right	-	Neale B	UKBB	European	2017	Neale-B_UKBB_EUR_2017
rs653178	Leg predicted mass left	-	Neale B	UKBB	European	2017	Neale-B_UKBB_EUR_2017
rs653178	Leg predicted mass right	-	Neale B	UKBB	European	2017	Neale-B_UKBB_EUR_2017
rs653178	Long-standing illness, disability or infirmity	-	Neale B	UKBB	European	2017	Neale-B_UKBB_EUR_2017
rs653178	Mean time to correctly identify matches	-	Neale B	UKBB	European	2017	Neale-B_UKBB_EUR_2017
rs653178	Medication for cholesterol, blood pressure or diabetes: blood pressure medication	EFO_0007056	Neale B	UKBB	European	2017	Neale-B_UKBB_EUR_2017
rs653178	Medication for cholesterol, blood pressure or diabetes: none of the above	EFO_0007056	Neale B	UKBB	European	2017	Neale-B_UKBB_EUR_2017
rs653178	Medication for pain relief, constipation, heartburn: aspirin	EFO_0007056	Neale B	UKBB	European	2017	Neale-B_UKBB_EUR_2017
rs653178	Medication for pain relief, constipation, heartburn: omeprazole	EFO_0007056	Neale B	UKBB	European	2017	Neale-B_UKBB_EUR_2017
rs653178	No blood clot, bronchitis, emphysema, asthma, rhinitis, eczema or allergy diagnosed by doctor	-	Neale B	UKBB	European	2017	Neale-B_UKBB_EUR_2017
rs653178	No treatment with medication for cholesterol, blood pressure, diabetes, or take exogenous hormones	EFO_0007056	Neale B	UKBB	European	2017	Neale-B_UKBB_EUR_2017
rs653178	Number of self-reported non-cancer illnesses	EFO_0009801	Neale B	UKBB	European	2017	Neale-B_UKBB_EUR_2017
rs653178	Number of treatments or medications taken	EFO_0007056	Neale B	UKBB	European	2017	Neale-B_UKBB_EUR_2017
rs653178	Past tobacco smoking	EFO_0006527	Neale B	UKBB	European	2017	Neale-B_UKBB_EUR_2017
rs653178	Self-reported deep venous thrombosis	EFO_0003907	Neale B	UKBB	European	2017	Neale-B_UKBB_EUR_2017
rs653178	Self-reported gout	EFO_0004274	Neale B	UKBB	European	2017	Neale-B_UKBB_EUR_2017
rs653178	Self-reported hayfever or allergic rhinitis	EFO_0005854	Neale B	UKBB	European	2017	Neale-B_UKBB_EUR_2017
rs653178	Self-reported heart attack or myocardial infarction	EFO_0000612	Neale B	UKBB	European	2017	Neale-B_UKBB_EUR_2017
rs653178	Self-reported hypertension	EFO_0000537	Neale B	UKBB	European	2017	Neale-B_UKBB_EUR_2017
rs653178	Self-reported hypothyroidism or myxoedema	EFO_0004705;EFO_1001055	Neale B	UKBB	European	2017	Neale-B_UKBB_EUR_2017
rs653178	Self-reported malabsorption or coeliac disease	EFO_0001060	Neale B	UKBB	European	2017	Neale-B_UKBB_EUR_2017
rs653178	Self-reported psoriasis	EFO_0000676	Neale B	UKBB	European	2017	Neale-B_UKBB_EUR_2017
rs653178	Smoking status: previous	EFO_0006527	Neale B	UKBB	European	2017	Neale-B_UKBB_EUR_2017
rs653178	Systolic blood pressure	EFO_0006335	Neale B	UKBB	European	2017	Neale-B_UKBB_EUR_2017
rs653178	Taking other prescription medications	EFO_0007056	Neale B	UKBB	European	2017	Neale-B_UKBB_EUR_2017
rs653178	Treatment with allopurinol	EFO_0007056	Neale B	UKBB	European	2017	Neale-B_UKBB_EUR_2017
rs653178	Treatment with aspirin	EFO_0007056	Neale B	UKBB	European	2017	Neale-B_UKBB_EUR_2017
rs653178	Treatment with atenolol	EFO_0007056	Neale B	UKBB	European	2017	Neale-B_UKBB_EUR_2017
rs653178	Treatment with bendroflumethiazide	EFO_0007056	Neale B	UKBB	European	2017	Neale-B_UKBB_EUR_2017
rs653178	Treatment with blood pressure medication	EFO_0007056	Neale B	UKBB	European	2017	Neale-B_UKBB_EUR_2017
rs653178	Treatment with folic acid product	EFO_0007056	Neale B	UKBB	European	2017	Neale-B_UKBB_EUR_2017
rs653178	Treatment with insulin product	EFO_0007056	Neale B	UKBB	European	2017	Neale-B_UKBB_EUR_2017
rs653178	Treatment with levothyroxine sodium	EFO_0007056	Neale B	UKBB	European	2017	Neale-B_UKBB_EUR_2017
rs653178	Treatment with thyroxine product	EFO_0007056	Neale B	UKBB	European	2017	Neale-B_UKBB_EUR_2017
rs653178	Treatment with thyroxine sodium	EFO_0007056	Neale B	UKBB	European	2017	Neale-B_UKBB_EUR_2017
rs653178	Trunk fat-free mass	-	Neale B	UKBB	European	2017	Neale-B_UKBB_EUR_2017
rs653178	Trunk predicted mass	-	Neale B	UKBB	European	2017	Neale-B_UKBB_EUR_2017
rs653178	Vascular or heart problems diagnosed by doctor: heart attack	EFO_0000612	Neale B	UKBB	European	2017	Neale-B_UKBB_EUR_2017
rs653178	Vascular or heart problems diagnosed by doctor: high blood pressure	EFO_0004325	Neale B	UKBB	European	2017	Neale-B_UKBB_EUR_2017
rs653178	Vascular or heart problems diagnosed by doctor: none of the above	-	Neale B	UKBB	European	2017	Neale-B_UKBB_EUR_2017
rs653178	Weight	EFO_0004338	Neale B	UKBB	European	2017	Neale-B_UKBB_EUR_2017
rs653178	Whole body fat-free mass	-	Neale B	UKBB	European	2017	Neale-B_UKBB_EUR_2017
rs653178	Whole body water mass	-	Neale B	UKBB	European	2017	Neale-B_UKBB_EUR_2017
rs653178	Coronary artery disease	EFO_0000378;EFO_0001645	Nelson CP	28714975	Mixed	2017	Nelson-CP_CAD_Mixed_2017
rs653178	Rheumatoid arthritis	EFO_0000685	Okada Y	24390342	European	2014	Okada-Y_RA_EUR_2014
rs653178	Rheumatoid arthritis	EFO_0000685	Okada Y	24390342	Mixed	2014	Okada-Y_RA_Mixed_2014
rs653178	Autoimmune diseases	EFO_0000540	Zhernakova A	21383967	European	2011	dbGaP
rs653178	Blood pressure	EFO_0004325	Newton Cheh C	19430483	Mixed	2009	dbGaP
rs653178	Blood pressure	EFO_0004325	Wain LV	21909110	European	2011	dbGaP
rs653178	Celiac disease	EFO_0001060	Hunt KA	18311140	European	2008	dbGaP
rs653178	Celiac disease	EFO_0001060	Dubois PC	20190752	European	2010	dbGaP
rs653178	Cystatin c	NCIT_C88359;NCIT_C92290	CKDGen	20383146	European	2010	dbGaP
rs653178	Coronary artery disease	EFO_0000378;EFO_0001645	van der Harst P	29212778	Mixed	2018	van-der-Harst-P_CAD-UKBB_Mixed_2018
rs653178	Coronary artery disease	EFO_0000378;EFO_0001645	van der Harst P	29212778	Mixed	2018	van-der-Harst-P_CAD_Mixed_2018
rs917997	Lymphocyte count	EFO_0004586	Astle W	27863252	European	2016	Astle-W_Blood-Cell-Traits_EUR_2016
rs917997	Lymphocyte percentage of white cells	EFO_0004586	Astle W	27863252	European	2016	Astle-W_Blood-Cell-Traits_EUR_2016
rs917997	Atopic dermatitis	EFO_0000274	EAGLE	26482879	Mixed	2015	EAGLE_Eczema_Mixed_2015
rs917997	Celiac disease	EFO_0001060	Hunt KA	18311140	European	2008	GRASP
rs917997	Celiac disease	EFO_0001060	Dubois PC	20190752	European	2010	GRASP
rs917997	Celiac disease	EFO_0001060	Ferreira MA	21150878	European	2010	GRASP
rs917997	Celiac disease	EFO_0001060	Zhernakova A	21383967	European	2011	GRASP
rs917997	Celiac disease and Crohns disease	NCIT_C2965	Festen EA	21298027	European	2011	GRASP
rs917997	IL18RAP expression	-	Dubois PC	20190752	European	2010	GRASP
rs917997	Inflammatory bowel disease	EFO_0003767	IBDGC	23128233	European	2012	GRASP
rs917997	Selective immunoglobulin A deficiency IgAD	EFO_1001929	Ferreira RC	20694011	European	2010	GRASP
rs917997	Crohns disease	EFO_0000384	IBDGC	23128233	European	2012	IBDGC_Chrons-Disease_EUR_2012
rs917997	Crohns disease	EFO_0000384	IBDGC	26192919	European	2015	IBDGC_Chrons-Disease_EUR_2015
rs917997	Inflammatory bowel disease	EFO_0003767	IBDGC	26192919	European	2015	IBDGC_IBD_EUR_2015
rs917997	Celiac disease	EFO_0001060	Dubois PC	20190752	European	2010	NHGRI-EBI_GWAS_Catalog
rs917997	Inflammatory bowel disease	EFO_0003767	IBDGC	23128233	European	2012	NHGRI-EBI_GWAS_Catalog
rs917997	Self-reported eczema or dermatitis	EFO_0000274	Neale B	UKBB	European	2017	Neale-B_UKBB_EUR_2017
rs917997	Self-reported malabsorption or coeliac disease	EFO_0001060	Neale B	UKBB	European	2017	Neale-B_UKBB_EUR_2017
rs917997	Celiac disease	EFO_0001060	Dubois PC	20190752	European	2010	dbGaP

## Sheet: Supplementary Table S4
Supplementary Table S4. IV genetic association results in the original GWAS datasets. Where celiac disease is the exposure and small bowel cancer or different lymphoma subtypes are the outcome (all cancer patients were excluded from the outcomes GWAS analysis).
Outcome	SNP	CHR	Position (bp)	Effect allele	Other allele	Beta exposure	Pval exposure	Beta outcome	Pval outcome	Eaf outcome
Diffuse large B-cell lymphoma (all cancers excluded) || id:finn-b-C3_DLBCL_EXALLC	rs1018326	2	182007800	C	T	0.151862	3.78e-09	-0.0024	0.9807	0.4996
Diffuse large B-cell lymphoma (all cancers excluded) || id:finn-b-C3_DLBCL_EXALLC	rs11221335	11	128385906	C	T	0.217528	4.16e-11	-0.0458	0.6937	0.2345
Diffuse large B-cell lymphoma (all cancers excluded) || id:finn-b-C3_DLBCL_EXALLC	rs13003464	2	61186829	G	A	0.1415	4.92e-08	-0.0401	0.693999	0.3693
Diffuse large B-cell lymphoma (all cancers excluded) || id:finn-b-C3_DLBCL_EXALLC	rs13098911	3	46235201	T	C	0.278389	2.53e-11	0.0928	0.5086	0.1462
Diffuse large B-cell lymphoma (all cancers excluded) || id:finn-b-C3_DLBCL_EXALLC	rs13151961	4	123115502	G	A	-0.323931	6.31e-18	0.1884	0.2214	0.1145
Diffuse large B-cell lymphoma (all cancers excluded) || id:finn-b-C3_DLBCL_EXALLC	rs1738074	6	159465977	C	T	-0.142367	3.14e-08	-0.0663	0.507	0.5819
Diffuse large B-cell lymphoma (all cancers excluded) || id:finn-b-C3_DLBCL_EXALLC	rs17810546	3	159665050	G	A	0.323532	4.56e-18	-0.1632	0.3217	0.09903
Diffuse large B-cell lymphoma (all cancers excluded) || id:finn-b-C3_DLBCL_EXALLC	rs2327832 (rs6920220)	6	138006504	G	A	0.231905	1.41e-14	-0.1099	0.3791	0.1889
Diffuse large B-cell lymphoma (all cancers excluded) || id:finn-b-C3_DLBCL_EXALLC	rs2816316	1	192536813	A	C	0.254376	1.45e-12	0.2018	0.1448	0.8542
Diffuse large B-cell lymphoma (all cancers excluded) || id:finn-b-C3_DLBCL_EXALLC	rs653178	12	112007756	T	C	-0.192272	6.03e-14	0.1565	0.1176	0.5838
Diffuse large B-cell lymphoma (all cancers excluded) || id:finn-b-C3_DLBCL_EXALLC	rs917997	2	103070568	C	T	-0.231905	5.97e-15	0.0271	0.8283	0.8085
Follicular lymphoma (all cancers excluded) || id:finn-b-CD2_FOLLICULAR_LYMPHOMA_EXALLC	rs1018326	2	182007800	C	T	0.151862	3.78e-09	-0.0312	0.617	0.4996
Follicular lymphoma (all cancers excluded) || id:finn-b-CD2_FOLLICULAR_LYMPHOMA_EXALLC	rs11221335	11	128385906	C	T	0.217528	4.16e-11	-0.0148	0.8404	0.2345
Follicular lymphoma (all cancers excluded) || id:finn-b-CD2_FOLLICULAR_LYMPHOMA_EXALLC	rs13003464	2	61186829	G	A	0.1415	4.92e-08	0.0667	0.3006	0.3693
Follicular lymphoma (all cancers excluded) || id:finn-b-CD2_FOLLICULAR_LYMPHOMA_EXALLC	rs13098911	3	46235201	T	C	0.278389	2.53e-11	-0.0708	0.4229	0.1462
Follicular lymphoma (all cancers excluded) || id:finn-b-CD2_FOLLICULAR_LYMPHOMA_EXALLC	rs13151961	4	123115502	G	A	-0.323931	6.31e-18	-0.104	0.2882	0.1143
Follicular lymphoma (all cancers excluded) || id:finn-b-CD2_FOLLICULAR_LYMPHOMA_EXALLC	rs1738074	6	159465977	C	T	-0.142367	3.14e-08	-0.0205	0.7456	0.5819
Follicular lymphoma (all cancers excluded) || id:finn-b-CD2_FOLLICULAR_LYMPHOMA_EXALLC	rs17810546	3	159665050	G	A	0.323532	4.56e-18	-0.0988	0.3437	0.09893
Follicular lymphoma (all cancers excluded) || id:finn-b-CD2_FOLLICULAR_LYMPHOMA_EXALLC	rs2327832 (rs6920220)	6	138006504	G	A	0.231905	1.41e-14	-0.0866	0.2726	0.1889
Follicular lymphoma (all cancers excluded) || id:finn-b-CD2_FOLLICULAR_LYMPHOMA_EXALLC	rs2816316	1	192536813	A	C	0.254376	1.45e-12	-0.049	0.5757	0.8541
Follicular lymphoma (all cancers excluded) || id:finn-b-CD2_FOLLICULAR_LYMPHOMA_EXALLC	rs653178	12	112007756	T	C	-0.192272	6.03e-14	-0.0618	0.3275	0.5837
Follicular lymphoma (all cancers excluded) || id:finn-b-CD2_FOLLICULAR_LYMPHOMA_EXALLC	rs917997	2	103070568	C	T	-0.231905	5.97e-15	0.0487	0.5354	0.8085
Hodgkin lymphoma (all cancers excluded) || id:finn-b-CD2_HODGKIN_LYMPHOMA_EXALLC	rs1018326	2	182007800	C	T	0.151862	3.78e-09	0.0061	0.9347	0.4996
Hodgkin lymphoma (all cancers excluded) || id:finn-b-CD2_HODGKIN_LYMPHOMA_EXALLC	rs11221335	11	128385906	C	T	0.217528	4.16e-11	0.075	0.3896	0.2345
Hodgkin lymphoma (all cancers excluded) || id:finn-b-CD2_HODGKIN_LYMPHOMA_EXALLC	rs13003464	2	61186829	G	A	0.1415	4.92e-08	0.1839	0.0168101	0.3693
Hodgkin lymphoma (all cancers excluded) || id:finn-b-CD2_HODGKIN_LYMPHOMA_EXALLC	rs13098911	3	46235201	T	C	0.278389	2.53e-11	-0.1115	0.2924	0.1462
Hodgkin lymphoma (all cancers excluded) || id:finn-b-CD2_HODGKIN_LYMPHOMA_EXALLC	rs13151961	4	123115502	G	A	-0.323931	6.31e-18	-0.0769	0.5091	0.1143
Hodgkin lymphoma (all cancers excluded) || id:finn-b-CD2_HODGKIN_LYMPHOMA_EXALLC	rs1738074	6	159465977	C	T	-0.142367	3.14e-08	0.0222	0.7681	0.5819
Hodgkin lymphoma (all cancers excluded) || id:finn-b-CD2_HODGKIN_LYMPHOMA_EXALLC	rs17810546	3	159665050	G	A	0.323532	4.56e-18	0.0409	0.740699	0.09897
Hodgkin lymphoma (all cancers excluded) || id:finn-b-CD2_HODGKIN_LYMPHOMA_EXALLC	rs2327832 (rs6920220)	6	138006504	G	A	0.231905	1.41e-14	-0.0248	0.792	0.1889
Hodgkin lymphoma (all cancers excluded) || id:finn-b-CD2_HODGKIN_LYMPHOMA_EXALLC	rs2816316	1	192536813	A	C	0.254376	1.45e-12	-0.0059	0.9546	0.8541
Hodgkin lymphoma (all cancers excluded) || id:finn-b-CD2_HODGKIN_LYMPHOMA_EXALLC	rs653178	12	112007756	T	C	-0.192272	6.03e-14	0.048	0.523801	0.5838
Hodgkin lymphoma (all cancers excluded) || id:finn-b-CD2_HODGKIN_LYMPHOMA_EXALLC	rs917997	2	103070568	C	T	-0.231905	5.97e-15	-0.0668	0.4775	0.8085
Non-follicular lymphoma (all cancers excluded) || id:finn-b-CD2_NONFOLLICULAR_LYMPHOMA_EXALLC	rs1018326	2	182007800	C	T	0.151862	3.78e-09	-0.0379	0.3446	0.4995
Non-follicular lymphoma (all cancers excluded) || id:finn-b-CD2_NONFOLLICULAR_LYMPHOMA_EXALLC	rs11221335	11	128385906	C	T	0.217528	4.16e-11	0.0418	0.376	0.2345
Non-follicular lymphoma (all cancers excluded) || id:finn-b-CD2_NONFOLLICULAR_LYMPHOMA_EXALLC	rs13003464	2	61186829	G	A	0.1415	4.92e-08	0.0538	0.1942	0.3693
Non-follicular lymphoma (all cancers excluded) || id:finn-b-CD2_NONFOLLICULAR_LYMPHOMA_EXALLC	rs13098911	3	46235201	T	C	0.278389	2.53e-11	-0.0273	0.6326	0.1462
Non-follicular lymphoma (all cancers excluded) || id:finn-b-CD2_NONFOLLICULAR_LYMPHOMA_EXALLC	rs13151961	4	123115502	G	A	-0.323931	6.31e-18	-0.0133	0.8329	0.1144
Non-follicular lymphoma (all cancers excluded) || id:finn-b-CD2_NONFOLLICULAR_LYMPHOMA_EXALLC	rs1738074	6	159465977	C	T	-0.142367	3.14e-08	-0.0175	0.666201	0.5819
Non-follicular lymphoma (all cancers excluded) || id:finn-b-CD2_NONFOLLICULAR_LYMPHOMA_EXALLC	rs17810546	3	159665050	G	A	0.323532	4.56e-18	0.0095	0.8877	0.09896
Non-follicular lymphoma (all cancers excluded) || id:finn-b-CD2_NONFOLLICULAR_LYMPHOMA_EXALLC	rs2327832 (rs6920220)	6	138006504	G	A	0.231905	1.41e-14	-0.0775	0.1271	0.1889
Non-follicular lymphoma (all cancers excluded) || id:finn-b-CD2_NONFOLLICULAR_LYMPHOMA_EXALLC	rs2816316	1	192536813	A	C	0.254376	1.45e-12	0.0718	0.2029	0.8541
Non-follicular lymphoma (all cancers excluded) || id:finn-b-CD2_NONFOLLICULAR_LYMPHOMA_EXALLC	rs653178	12	112007756	T	C	-0.192272	6.03e-14	0.0923	0.0230999	0.5839
Non-follicular lymphoma (all cancers excluded) || id:finn-b-CD2_NONFOLLICULAR_LYMPHOMA_EXALLC	rs917997	2	103070568	C	T	-0.231905	5.97e-15	0.0504	0.321	0.8086
Other and unspecified types of non-Hodgkin lymphoma (all cancers excluded) || id:finn-b-CD2_NONHODGKIN_NAS_EXALLC	rs1018326	2	182007800	C	T	0.151862	3.78e-09	0.0005	0.9936	0.4996
Other and unspecified types of non-Hodgkin lymphoma (all cancers excluded) || id:finn-b-CD2_NONHODGKIN_NAS_EXALLC	rs11221335	11	128385906	C	T	0.217528	4.16e-11	0.0717	0.3243	0.2345
Other and unspecified types of non-Hodgkin lymphoma (all cancers excluded) || id:finn-b-CD2_NONHODGKIN_NAS_EXALLC	rs13003464	2	61186829	G	A	0.1415	4.92e-08	0.0227	0.722199	0.3693
Other and unspecified types of non-Hodgkin lymphoma (all cancers excluded) || id:finn-b-CD2_NONHODGKIN_NAS_EXALLC	rs13098911	3	46235201	T	C	0.278389	2.53e-11	-0.029	0.7415	0.1462
Other and unspecified types of non-Hodgkin lymphoma (all cancers excluded) || id:finn-b-CD2_NONHODGKIN_NAS_EXALLC	rs13151961	4	123115502	G	A	-0.323931	6.31e-18	0.0008	0.9934	0.1144
Other and unspecified types of non-Hodgkin lymphoma (all cancers excluded) || id:finn-b-CD2_NONHODGKIN_NAS_EXALLC	rs1738074	6	159465977	C	T	-0.142367	3.14e-08	-0.0119	0.849	0.5819
Other and unspecified types of non-Hodgkin lymphoma (all cancers excluded) || id:finn-b-CD2_NONHODGKIN_NAS_EXALLC	rs17810546	3	159665050	G	A	0.323532	4.56e-18	-0.0771	0.4544	0.09894
Other and unspecified types of non-Hodgkin lymphoma (all cancers excluded) || id:finn-b-CD2_NONHODGKIN_NAS_EXALLC	rs2327832 (rs6920220)	6	138006504	G	A	0.231905	1.41e-14	-0.0651	0.4059	0.1889
Other and unspecified types of non-Hodgkin lymphoma (all cancers excluded) || id:finn-b-CD2_NONHODGKIN_NAS_EXALLC	rs2816316	1	192536813	A	C	0.254376	1.45e-12	0.0269	0.7561	0.8541
Other and unspecified types of non-Hodgkin lymphoma (all cancers excluded) || id:finn-b-CD2_NONHODGKIN_NAS_EXALLC	rs653178	12	112007756	T	C	-0.192272	6.03e-14	0.0541	0.3868	0.5838
Other and unspecified types of non-Hodgkin lymphoma (all cancers excluded) || id:finn-b-CD2_NONHODGKIN_NAS_EXALLC	rs917997	2	103070568	C	T	-0.231905	5.97e-15	-0.0295	0.7052	0.8085
Mature T/NK-cell lymphomas (all cancers excluded) || id:finn-b-CD2_TNK_LYMPHOMA_EXALLC	rs1018326	2	182007800	C	T	0.151862	3.78e-09	0.1939	0.0943105	0.4996
Mature T/NK-cell lymphomas (all cancers excluded) || id:finn-b-CD2_TNK_LYMPHOMA_EXALLC	rs11221335	11	128385906	C	T	0.217528	4.16e-11	-0.0316	0.8169	0.2345
Mature T/NK-cell lymphomas (all cancers excluded) || id:finn-b-CD2_TNK_LYMPHOMA_EXALLC	rs13003464	2	61186829	G	A	0.1415	4.92e-08	0.1526	0.2029	0.3693
Mature T/NK-cell lymphomas (all cancers excluded) || id:finn-b-CD2_TNK_LYMPHOMA_EXALLC	rs13098911	3	46235201	T	C	0.278389	2.53e-11	-0.1166	0.4795	0.1462
Mature T/NK-cell lymphomas (all cancers excluded) || id:finn-b-CD2_TNK_LYMPHOMA_EXALLC	rs13151961	4	123115502	G	A	-0.323931	6.31e-18	-0.0551	0.760699	0.1144
Mature T/NK-cell lymphomas (all cancers excluded) || id:finn-b-CD2_TNK_LYMPHOMA_EXALLC	rs1738074	6	159465977	C	T	-0.142367	3.14e-08	-0.2651	0.02391	0.5818
Mature T/NK-cell lymphomas (all cancers excluded) || id:finn-b-CD2_TNK_LYMPHOMA_EXALLC	rs17810546	3	159665050	G	A	0.323532	4.56e-18	0.0671	0.7286	0.09896
Mature T/NK-cell lymphomas (all cancers excluded) || id:finn-b-CD2_TNK_LYMPHOMA_EXALLC	rs2327832 (rs6920220)	6	138006504	G	A	0.231905	1.41e-14	0.1506	0.3061	0.1889
Mature T/NK-cell lymphomas (all cancers excluded) || id:finn-b-CD2_TNK_LYMPHOMA_EXALLC	rs2816316	1	192536813	A	C	0.254376	1.45e-12	0.2823	0.0826209	0.8541
Mature T/NK-cell lymphomas (all cancers excluded) || id:finn-b-CD2_TNK_LYMPHOMA_EXALLC	rs653178	12	112007756	T	C	-0.192272	6.03e-14	-0.1739	0.1385	0.5837
Mature T/NK-cell lymphomas (all cancers excluded) || id:finn-b-CD2_TNK_LYMPHOMA_EXALLC	rs917997	2	103070568	C	T	-0.231905	5.97e-15	-0.1288	0.3789	0.8085

## Sheet: Supplementary Table S5
Supplementary TableS5. 2SMR results under different methods where celiac disease is the exposure and different lymphoma subtypes are the outcome (all cancer patients were excluded from the outcome GWAS analysis).
outcome	method	pval	or	or_lci95	or_uci95
Diffuse large B-cell lymphoma (all cancers excluded) || id:finn-b-C3_DLBCL_EXALLC	MR Egger	0.558539	0.691185	0.209925	2.27575
	Weighted median	0.280038	0.788081	0.511572	1.21405
	Inverse variance weighted	0.321536	0.847727	0.611512	1.17519
	MR-PRESSO	0.295869	0.847727	0.632074	1.13696
Follicular lymphoma (all cancers excluded) || id:finn-b-CD2_FOLLICULAR_LYMPHOMA_EXALLC	MR Egger	0.362843	0.691749	0.325589	1.46969
	Weighted median	0.169816	0.821879	0.621119	1.08753
	Inverse variance weighted	0.639396	0.951859	0.77435	1.17006
	MR-PRESSO	0.581882	0.951859	0.803096	1.12818
Hodgkin lymphoma (all cancers excluded) || id:finn-b-CD2_HODGKIN_LYMPHOMA_EXALLC	MR Egger	0.586555	0.772361	0.314739	1.89535
	Weighted median	0.779514	1.04689	0.759554	1.44294
	Inverse variance weighted	0.495915	1.0892	0.851713	1.39292
	MR-PRESSO	0.482772	1.0892	0.865617	1.37054
Non-follicular lymphoma (all cancers excluded) || id:finn-b-CD2_NONFOLLICULAR_LYMPHOMA_EXALLC	MR Egger	0.906131	0.964016	0.533185	1.74297
	Weighted median	0.947318	1.00641	0.832719	1.21632
	Inverse variance weighted	0.535281	0.952478	0.816594	1.11097
	MR-PRESSO	0.549146	0.952478	0.816594	1.11097
Other and unspecified types of non-Hodgkin lymphoma (all cancers excluded) || id:finn-b-CD2_NONHODGKIN_NAS_EXALLC	MR Egger	0.626285	0.825465	0.391586	1.74008
	Weighted median	0.994108	0.999045	0.775288	1.28738
	Inverse variance weighted	0.8096	0.975191	0.794946	1.1963
	MR-PRESSO	0.689298	0.975191	0.865245	1.09911
Mature T/NK-cell lymphomas (all cancers excluded) || id:finn-b-CD2_TNK_LYMPHOMA_EXALLC	MR Egger	0.197141	0.369823	0.0912079	1.49953
	Weighted median	0.0349616	1.7475	1.04017	2.93581
	Inverse variance weighted	0.00563213	1.71936	1.17148	2.52348
	MR-PRESSO	0.0182079	1.71936	1.17948	2.50635
Lymphomas || id:ukb-d-C_LYMPHOMA	MR Egger	0.970465	0.999963	0.998075	1.00186
	Weighted median	0.968204	1.00001	0.999295	1.00073
	Inverse variance weighted	0.612219	1.00014	0.99961	1.00066
	MR-PRESSO

## Sheet: Supplementary_Table_S6
Supplementary Table S6. MVMR results including celiac disease, past tobacco smoking and waist circumference
Exposure	p-value	OR	OR_lowerCI95	OR_upperCI95	Tested IVs
Celiac disease (combined)	0.0478697	1.46065	1.00355	2.12594	All
Celiac disease (specific)	0.00998667	1.67491	1.13131	2.47972	9
Past tobacco smoking (combined)	0.0324685	7.67065	1.18548	49.6332	All
Past tobacco smoking (specific)	0.044402	6.84515	1.04928	44.6554	44
Waist circumference (combined)	0.00662144	8.33102	1.80346	38.4848	All
Waist circumference (specific)	0.0427514	5.36746	1.05638	27.2721	39

## Sheet: Supplementary_Table_S7
Supplementary Table S7. Significant eQTL effects of rs1738074 on TAGAP in different tissues and cell lines.
Gene	Study	Tissue	System	-log10(p)	rs1738074-T effect Size	SE
TAGAP	GTEx	adrenal_gland	Adrenal Gland	4.81	-0.33	0.073
TAGAP	Schmiedel_2018	CD8_T-cell_anti-CD3-CD28	Immune	3.9	-0.1	0.025
TAGAP	BLUEPRINT	monocyte	Immune	3.56	-0.096	0.026
TAGAP	Quach_2016	monocyte_naive	Immune	3.45	-0.12	0.033
TAGAP	GTEx	brain_cerebellar_hemisphere	Brain	2.49	-0.23	0.078
TAGAP	Quach_2016	monocyte_IAV	Immune	2.47	-0.069	0.023
TAGAP	ROSMAP	brain_naive	Brain	2.46	-0.1	0.036
TAGAP	Quach_2016	monocyte_Pam3CSK4	Immune	2.26	-0.094	0.034
TAGAP	Quach_2016	monocyte_LPS	Immune	2.22	-0.087	0.031
TAGAP	Schmiedel_2018	Th1_memory	Immune	2.13	-0.13	0.047
TAGAP	BLUEPRINT	T-cell	Immune	2.08	-0.073	0.027
TAGAP	BrainSeq	brain	Brain	1.88	-0.068	0.027
TAGAP	Alasoo_2018	macrophage_naive	Immune	1.7	-0.087	0.037
TAGAP	GTEx	brain_caudate	Brain	1.66	-0.24	0.1
TAGAP	GTEx	brain_cerebellum	Brain	1.41	-0.11	0.054
